# Supplementary material for: NaHMDS/B(C6F5)3-promoted diastereoselective Friedel–Crafts alkylation of indoles/pyrroles with N-tert-butanesulfinylimines: towards the asymmetric synthesis of bisindole alkaloid Calcicamide B
Source: RSC Adv. 2025 Nov 7;15(51):43421–5. doi: 10.1039/d5ra06138e (PMC12593423; doi:10.1039/d5ra06138e)
Supplement: RA-015-D5RA06138E-s002 [file RA-015-D5RA06138E-s002.cif]

# Supplementary Information (SI) for RSC Advances.
# This journal is © The Royal Society of Chemistry 2025

####################################################################### 
# 
# This file contains crystal structure data downloaded from the 
# Cambridge Structural Database (CSD) hosted by the Cambridge 
# Crystallographic Data Centre (CCDC).
# 
# Full information about CCDC data access policies and citation 
# guidelines are available at http://www.ccdc.cam.ac.uk/access/V1 
# 
# Audit and citation data items may have been added by the CCDC. 
# Please retain this information to preserve the provenance of 
# this file and to allow appropriate attribution of the data. 
# 
#######################################################################

data_1-3_auto
_database_code_depnum_ccdc_archive 'CCDC 2322830'
loop_
_audit_author_name
_audit_author_address
'shuanglin qin'
;Hunan University of Chinese Medicine
China
;
_audit_update_record             
;
2025-10-09 deposited with the CCDC.	2025-11-04 downloaded from the CCDC.
;
_audit_creation_date             2025-09-16
_audit_creation_method           
;
Olex2 1.5
(compiled 2022.04.07 svn.rca3783a0 for OlexSys, GUI svn.r6498)
;
_shelx_SHELXL_version_number     2019/3
_chemical_name_common            ?
_chemical_name_systematic        ?
_chemical_formula_moiety         'C21 H21 N3 O5'
_chemical_formula_sum            'C21 H21 N3 O5'
_chemical_formula_weight         395.41
_chemical_absolute_configuration unk
_chemical_melting_point          ?
loop_
_atom_type_symbol
_atom_type_description
_atom_type_scat_dispersion_real
_atom_type_scat_dispersion_imag
_atom_type_scat_source
C C 0.0181 0.0091 'International Tables Vol C Tables 4.2.6.8 and 6.1.1.4'
H H 0.0000 0.0000 'International Tables Vol C Tables 4.2.6.8 and 6.1.1.4'
N N 0.0311 0.0180 'International Tables Vol C Tables 4.2.6.8 and 6.1.1.4'
O O 0.0492 0.0322 'International Tables Vol C Tables 4.2.6.8 and 6.1.1.4'

_shelx_space_group_comment       
;
The symmetry employed for this shelxl refinement is uniquely defined
by the following loop, which should always be used as a source of
symmetry information in preference to the above space-group names.
They are only intended as comments.
;
_space_group_crystal_system      trigonal
_space_group_IT_number           152
_space_group_name_H-M_alt        'P 31 2 1'
_space_group_name_Hall           'P 31 2"'
loop_
_space_group_symop_operation_xyz
'x, y, z'
'-y, x-y, z+1/3'
'-x+y, -x, z+2/3'
'y, x, -z'
'x-y, -y, -z+2/3'
'-x, -x+y, -z+1/3'

_cell_length_a                   9.5132(2)
_cell_length_b                   9.5132(2)
_cell_length_c                   39.0933(15)
_cell_angle_alpha                90
_cell_angle_beta                 90
_cell_angle_gamma                120
_cell_volume                     3063.98(17)
_cell_formula_units_Z            6
_cell_measurement_reflns_used    5643
_cell_measurement_temperature    293(2)
_cell_measurement_theta_max      57.3930
_cell_measurement_theta_min      2.2603
_shelx_estimated_absorpt_T_max   0.970
_shelx_estimated_absorpt_T_min   0.955
_exptl_absorpt_coefficient_mu    0.772
_exptl_absorpt_correction_T_max  1.00000
_exptl_absorpt_correction_T_min  0.51276
_exptl_absorpt_correction_type   multi-scan
_exptl_absorpt_process_details   
;
CrysAlisPro 1.171.41.89a (Rigaku Oxford Diffraction, 2020)
Empirical absorption correction using spherical harmonics,
implemented in SCALE3 ABSPACK scaling algorithm.
;
_exptl_absorpt_special_details   ?
_exptl_crystal_colour            colourless
_exptl_crystal_colour_primary    colourless
_exptl_crystal_density_diffrn    1.286
_exptl_crystal_density_meas      ?
_exptl_crystal_density_method    ?
_exptl_crystal_description       block
_exptl_crystal_F_000             1248
_exptl_crystal_size_max          0.06
_exptl_crystal_size_mid          0.05
_exptl_crystal_size_min          0.04
_exptl_transmission_factor_max   ?
_exptl_transmission_factor_min   ?
_diffrn_reflns_av_R_equivalents  0.0559
_diffrn_reflns_av_unetI/netI     0.0416
_diffrn_reflns_Laue_measured_fraction_full 1.000
_diffrn_reflns_Laue_measured_fraction_max 0.996
_diffrn_reflns_limit_h_max       11
_diffrn_reflns_limit_h_min       -11
_diffrn_reflns_limit_k_max       11
_diffrn_reflns_limit_k_min       -9
_diffrn_reflns_limit_l_max       46
_diffrn_reflns_limit_l_min       -47
_diffrn_reflns_number            22638
_diffrn_reflns_point_group_measured_fraction_full 0.994
_diffrn_reflns_point_group_measured_fraction_max 0.988
_diffrn_reflns_theta_full        67.684
_diffrn_reflns_theta_max         68.303
_diffrn_reflns_theta_min         3.392
_diffrn_ambient_temperature      293.00
_diffrn_detector                 'Hybrid Pixel Array Detector'
_diffrn_detector_area_resol_mean 10.0000
_diffrn_measured_fraction_theta_full 1.000
_diffrn_measured_fraction_theta_max 0.996
_diffrn_measurement_details      
;
List of Runs (angles in degrees, time in seconds):

  # Type    Start    End  Width  t~exp~   \w     \q     \k     \f   Frames
#--------------------------------------------------------------------------
  1  \w     17.00  76.00   0.50    0.50    --   42.30  77.00-180.00  118
  2  \w     28.00  70.00   0.50    0.50    --   42.30 -82.00 -90.00   84
  3  \w    -47.00  26.00   0.50    0.50    --   42.30 -65.00 120.00  146
  4  \w     80.00 126.00   0.50    0.50    --   42.30  77.00-180.00   92
  5  \w    -38.00  26.00   0.50    0.50    --   42.30 -54.00 -60.00  128
  6  \w    -10.00  16.00   0.50    0.50    --   42.30 -82.00  90.00   52
  7  \w     12.00  69.00   0.50    0.50    --   42.30 -82.00 150.00  114
  8  \w    -27.00  69.00   0.50    0.50    --   42.30 -82.00   0.00  192
  9  \w     32.00  66.00   0.50    0.50    --   42.30 -82.00 -60.00   68
 10  \w    -35.00  -9.00   0.50    0.50    --   42.30 -82.00 -90.00   52
 11  \w     36.00  61.00   0.50    0.50    --   42.30 -54.00 -60.00   50
 12  \w    -47.00  72.00   0.50    0.50    --   42.30 -54.00  30.00  238
 13  \w     36.00  65.00   0.50    0.50    --   42.30 -77.00-180.00   58
 14  \w    -39.00  15.00   0.50    0.50    --   42.30 -82.00 -60.00  108
 15  \w     66.00  97.00   0.50    0.50    --   42.30  82.00-120.00   62
 16  \w     34.00  71.00   0.50    0.50    --   42.30 -32.00 120.00   74
 17  \w    -30.00  -5.00   0.50    0.50    --   42.30 -32.00 120.00   50
 18  \w     44.00  69.00   0.50    0.50    --   42.30 -82.00  30.00   50
 19  \w     30.00  55.00   0.50    0.50    --   42.30  82.00-120.00   50
 20  \w    -29.00  62.00   0.50    0.50    --   42.30 -65.00-150.00  182
 21  \w    -39.00   9.00   0.50    0.50    --   42.30 -77.00-180.00   96
 22  \w      4.00 124.00   0.50    0.50    --   93.70 -42.00 120.00  240
 23  \w     11.00 182.00   0.50    0.50    --   93.70   8.00  60.00  342
 24  \w     44.00  88.00   0.50    0.50    --   93.70 -82.00 -60.00   88
 25  \w     36.00  96.00   0.50    0.50    --   93.70 -82.00-120.00  120
 26  \w      4.00 120.00   0.50    0.50    --   93.70 -50.00 -90.00  232
 27  \w     47.00 109.00   0.50    0.50    --   93.70 -82.00  30.00  124
 28  \w    140.00 176.00   0.50    0.50    --   93.70  17.00 -90.00   72
 29  \w     13.00 112.00   0.50    0.50    --   93.70  17.00 -90.00  198
 30  \w     28.00 127.00   0.50    0.50    --   93.70 -33.00 -90.00  198
 31  \w      6.00  82.00   0.50    0.50    --   93.70 -59.00  60.00  152
;
_diffrn_measurement_device       'four-circle diffractometer'
_diffrn_measurement_device_type  'XtaLAB Pro II AFC12 (RINC): Kappa single'
_diffrn_measurement_method       '\w scans'
_diffrn_orient_matrix_type       
'CrysAlisPro convention (1999,Acta A55,543-557)'
_diffrn_orient_matrix_UB_11      0.0056189000
_diffrn_orient_matrix_UB_12      0.0370445000
_diffrn_orient_matrix_UB_13      -0.0385015000
_diffrn_orient_matrix_UB_21      -0.1288900000
_diffrn_orient_matrix_UB_22      0.0509315000
_diffrn_orient_matrix_UB_23      0.0052391000
_diffrn_orient_matrix_UB_31      0.1354337000
_diffrn_orient_matrix_UB_32      0.1760075000
_diffrn_orient_matrix_UB_33      0.0065572000
_diffrn_radiation_monochromator  mirror
_diffrn_radiation_probe          x-ray
_diffrn_radiation_type           'Cu K\a'
_diffrn_radiation_wavelength     1.54184
_diffrn_source                   'micro-focus sealed X-ray tube'
_diffrn_source_type              'Rigaku (Cu) X-ray Source'
_reflns_Friedel_coverage         0.676
_reflns_Friedel_fraction_full    0.985
_reflns_Friedel_fraction_max     0.976
_reflns_number_gt                2775
_reflns_number_total             3728
_reflns_special_details          
;
 Reflections were merged by SHELXL according to the crystal
 class for the calculation of statistics and refinement.
 
 _reflns_Friedel_fraction is defined as the number of unique
 Friedel pairs measured divided by the number that would be
 possible theoretically, ignoring centric projections and
 systematic absences. Completness statistics refer to single and
 composite reflections containing twin component 1 only.
;
_reflns_threshold_expression     'I > 2\s(I)'
_computing_cell_refinement       'CrysAlisPro 1.171.41.89a (Rigaku OD, 2020)'
_computing_data_collection       'CrysAlisPro 1.171.41.89a (Rigaku OD, 2020)'
_computing_data_reduction        'CrysAlisPro 1.171.41.89a (Rigaku OD, 2020)'
_computing_molecular_graphics    'Olex2 1.5 (Dolomanov et al., 2009)'
_computing_publication_material  'Olex2 1.5 (Dolomanov et al., 2009)'
_computing_structure_refinement  'SHELXL 2019/3 (Sheldrick, 2015)'
_computing_structure_solution    'SHELXT 2018/2 (Sheldrick, 2018)'
_refine_diff_density_max         0.216
_refine_diff_density_min         -0.176
_refine_diff_density_rms         0.036
_refine_ls_abs_structure_details 
;
 Refined as an inversion twin.
;
_refine_ls_abs_structure_Flack   -0.1(4)
_refine_ls_extinction_coef       0.0032(5)
_refine_ls_extinction_expression Fc^*^=kFc[1+0.001xFc^2^\l^3^/sin(2\q)]^-1/4^
_refine_ls_extinction_method     'SHELXL-2019/2 (Sheldrick 2019)'
_refine_ls_goodness_of_fit_ref   1.053
_refine_ls_hydrogen_treatment    constr
_refine_ls_matrix_type           full
_refine_ls_number_parameters     354
_refine_ls_number_reflns         3728
_refine_ls_number_restraints     380
_refine_ls_R_factor_all          0.0662
_refine_ls_R_factor_gt           0.0496
_refine_ls_restrained_S_all      1.066
_refine_ls_shift/su_max          0.000
_refine_ls_shift/su_mean         0.000
_refine_ls_structure_factor_coef Fsqd
_refine_ls_weighting_details     
'w=1/[\s^2^(Fo^2^)+(0.0774P)^2^] where P=(Fo^2^+2Fc^2^)/3'
_refine_ls_weighting_scheme      calc
_refine_ls_wR_factor_gt          0.1253
_refine_ls_wR_factor_ref         0.1435
_refine_special_details          
;
 Refined as a 2-component inversion twin.
;
_olex2_refinement_description    
;
1. Twinned data refinement
 Scales: 1.1(4)
 -0.1(4)
2. Fixed Uiso
 At 1.2 times of:
  All C(H) groups, All C(H,H) groups, All N(H) groups, All N(H,H) groups
 At 1.5 times of:
  All C(H,H,H) groups
3. Restrained distances
 O1-C9 \\sim O1A-C9A
 with sigma of 0.02
 O2-C11 \\sim O2A-C11
 with sigma of 0.04
 O1-C11 \\sim O1A-C11
 with sigma of 0.04
 O1-O2 \\sim O1A-O2A
 with sigma of 0.04
 C18-C21 \\sim C18A-C21A
 with sigma of 0.04
 O5-C19 \\sim O5A-C19A
 with sigma of 0.04
 N3-C14 \\sim N3-C14A
 with sigma of 0.02
 C15-C17 \\sim C15A-C17A
 with sigma of 0.04
 C15-C14 \\sim C15A-C14A
 with sigma of 0.02
 C15-C20 \\sim C15A-C20A
 with sigma of 0.02
 C14-C16 \\sim C14A-C16A
 with sigma of 0.04
 C20-C16 \\sim C20A-C16A
 with sigma of 0.04
 C19-C17 \\sim C19A-C17A
 with sigma of 0.04
 C15-C16 \\sim C15A-C16A
 with sigma of 0.02
 O5-C18 \\sim O5A-C18A
 with sigma of 0.02
 O5-C21 \\sim O5A-C21A
 with sigma of 0.02
 O5-C17 \\sim O5A-C17A
 with sigma of 0.04
 C20-C19 \\sim C20A-C19A
 with sigma of 0.02
 C14-C20 \\sim C14A-C20A
 with sigma of 0.04
 C19-C18 \\sim C19A-C18A
 with sigma of 0.02
 C20-C18 \\sim C20A-C18A
 with sigma of 0.04
 C18-C17 \\sim C18A-C17A
 with sigma of 0.02
 C18-C16 \\sim C18A-C16A
 with sigma of 0.04
 C16-C17 \\sim C16A-C17A
 with sigma of 0.02
 N3-C15 \\sim N3-C15A
 with sigma of 0.04
 C15-C19 \\sim C15A-C19A
 with sigma of 0.04
4. Uiso/Uaniso restraints and constraints
O1 \\sim O2 \\sim C10 \\sim C9 \\sim O2A \\sim O1A \\sim C9A \\sim C11: within
2A with sigma of 0.01 and sigma for terminal atoms of 0.02 within 2A
N3 \\sim C15 \\sim O5 \\sim C14 \\sim C20 \\sim C19 \\sim C18 \\sim C16 \\sim
C17 \\sim C21 \\sim C14A \\sim C15A \\sim C16A \\sim C17A \\sim C18A \\sim C19A
\\sim C20A \\sim O5A \\sim C21A: within 2A with sigma of 0.01 and sigma for
terminal atoms of 0.02 within 2A
5. Others
 Sof(O2A)=Sof(O1A)=Sof(C9A)=Sof(H9AA)=Sof(H9AB)=Sof(H9AC)=1-FVAR(1)
 Sof(O1)=Sof(O2)=Sof(C9)=Sof(H9A)=Sof(H9B)=Sof(H9C)=FVAR(1)
 Sof(H3B)=Sof(C14A)=Sof(H14C)=Sof(H14D)=Sof(C16A)=Sof(H16A)=Sof(C15A)=
 Sof(C20A)=Sof(H20A)=Sof(C19A)=Sof(H19A)=Sof(C18A)=Sof(C17A)=Sof(H17A)=Sof(O5A)=
 Sof(C21A)=Sof(H21D)=Sof(H21E)=Sof(H21F)=1-FVAR(2)
 Sof(H3A)=Sof(C15)=Sof(C20)=Sof(H20)=Sof(C19)=Sof(H19)=Sof(C18)=Sof(C17)=
 Sof(H17)=Sof(C16)=Sof(H16)=Sof(O5)=Sof(C14)=Sof(H14A)=Sof(H14B)=Sof(C21)=
 Sof(H21A)=Sof(H21B)=Sof(H21C)=FVAR(2)
6.a Ternary CH refined with riding coordinates:
 C12(H12)
6.b Secondary CH2 refined with riding coordinates:
 C14(H14A,H14B), C14A(H14C,H14D)
6.c Aromatic/amide H refined with riding coordinates:
 N2(H2), N1(H1), N3(H3A), N3(H3B), C7(H7), C20(H20), C19(H19), C17(H17),
 C16(H16), C4(H4), C1(H1A), C3(H3), C2(H2A), C16A(H16A), C20A(H20A), C19A(H19A),
  C17A(H17A)
6.d Fitted hexagon refined as free rotating group:
 C15(C20,C19,C18,C17,C16), C16A(C15A,C20A,C19A,C18A,C17A)
6.e Idealised Me refined as rotating group:
 C9(H9A,H9B,H9C), C21(H21A,H21B,H21C), C9A(H9AA,H9AB,H9AC), C21A(H21D,H21E,H21F)
;
_atom_sites_solution_hydrogens   geom
_atom_sites_solution_primary     dual
_atom_sites_solution_secondary   ?
loop_
_atom_site_label
_atom_site_type_symbol
_atom_site_fract_x
_atom_site_fract_y
_atom_site_fract_z
_atom_site_U_iso_or_equiv
_atom_site_adp_type
_atom_site_occupancy
_atom_site_site_symmetry_order
_atom_site_calc_flag
_atom_site_refinement_flags_posn
_atom_site_refinement_flags_adp
_atom_site_refinement_flags_occupancy
_atom_site_disorder_assembly
_atom_site_disorder_group
O3 O 0.8676(3) 1.0501(3) 0.46105(7) 0.0659(7) Uani 1 1 d . . . . .
O1 O 0.557(2) 0.6492(17) 0.4548(6) 0.066(3) Uani 0.61(5) 1 d D U P A 1
N2 N 0.5953(3) 0.9394(3) 0.46462(7) 0.0513(7) Uani 1 1 d . . . . .
H2 H 0.503552 0.850425 0.464716 0.062 Uiso 1 1 calc R U . . .
O2 O 0.814(3) 0.735(3) 0.4653(7) 0.073(4) Uani 0.61(5) 1 d D U P A 1
O4 O 0.7000(4) 1.3154(3) 0.50585(8) 0.0873(9) Uani 1 1 d . . . . .
N1 N 0.1879(3) 1.0438(4) 0.46060(8) 0.0620(8) Uani 1 1 d . . . . .
H1 H 0.096171 1.025126 0.468769 0.074 Uiso 1 1 calc R U . . .
N3 N 0.6139(4) 1.0710(4) 0.52995(8) 0.0686(9) Uani 1 1 d D U . . .
H3A H 0.557052 0.968323 0.526239 0.082 Uiso 0.632(10) 1 calc R U P B 1
H3B H 0.579890 0.968961 0.527877 0.082 Uiso 0.368(10) 1 calc R U P B 2
C11 C 0.7305(4) 0.9320(4) 0.46135(8) 0.0482(8) Uani 1 1 d D U . . .
C8 C 0.4377(4) 1.0785(4) 0.45784(9) 0.0516(8) Uani 1 1 d . . . . .
C5 C 0.3935(4) 1.1030(4) 0.42447(9) 0.0538(8) Uani 1 1 d . . . . .
C12 C 0.5966(4) 1.0933(4) 0.46806(10) 0.0529(9) Uani 1 1 d . . . . .
H12 H 0.678697 1.170060 0.452135 0.064 Uiso 1 1 calc R U . . .
C6 C 0.2352(4) 1.0793(4) 0.42734(9) 0.0564(9) Uani 1 1 d . . . . .
C13 C 0.6433(4) 1.1681(4) 0.50337(11) 0.0613(10) Uani 1 1 d . . . . .
C7 C 0.3094(4) 1.0426(4) 0.47881(10) 0.0582(9) Uani 1 1 d . . . . .
H7 H 0.305529 1.020679 0.502077 0.070 Uiso 1 1 calc R U . . .
C10 C 0.7098(4) 0.7630(4) 0.45804(9) 0.0561(9) Uani 1 1 d . U . . .
C15 C 0.5517(8) 1.0236(9) 0.59243(15) 0.070(2) Uani 0.632(10) 1 d DG U P B 1
C20 C 0.3928(9) 0.9934(9) 0.59265(16) 0.0672(19) Uani 0.632(10) 1 d DG U P B 1
H20 H 0.354412 1.027688 0.574457 0.081 Uiso 0.632(10) 1 calc R U P B 1
C19 C 0.2914(8) 0.9119(9) 0.62005(19) 0.079(2) Uani 0.632(10) 1 d DG U P B 1
H19 H 0.185072 0.891706 0.620199 0.095 Uiso 0.632(10) 1 calc R U P B 1
C18 C 0.3487(9) 0.8606(10) 0.64724(14) 0.085(2) Uani 0.632(10) 1 d DG U P B 1
C17 C 0.5076(10) 0.8909(11) 0.64703(17) 0.093(3) Uani 0.632(10) 1 d DG U P B 1
H17 H 0.545998 0.856550 0.665220 0.112 Uiso 0.632(10) 1 calc R U P B 1
C16 C 0.6091(8) 0.9723(12) 0.6196(2) 0.088(2) Uani 0.632(10) 1 d DG U P B 1
H16 H 0.715340 0.992533 0.619478 0.105 Uiso 0.632(10) 1 calc R U P B 1
C4 C 0.4682(6) 1.1429(6) 0.39268(11) 0.0801(12) Uani 1 1 d . . . . .
H4 H 0.572102 1.158498 0.389762 0.096 Uiso 1 1 calc R U . . .
C1 C 0.1514(5) 1.0939(5) 0.39971(11) 0.0748(11) Uani 1 1 d . . . . .
H1A H 0.047096 1.077874 0.402120 0.090 Uiso 1 1 calc R U . . .
O5 O 0.2418(12) 0.7756(15) 0.6727(2) 0.131(3) Uani 0.632(10) 1 d D U P B 1
C14 C 0.6693(14) 1.1223(15) 0.5651(2) 0.083(3) Uani 0.632(10) 1 d D U P B 1
H14A H 0.695467 1.234190 0.567740 0.100 Uiso 0.632(10) 1 calc R U P B 1
H14B H 0.768652 1.119120 0.568637 0.100 Uiso 0.632(10) 1 calc R U P B 1
C3 C 0.3849(8) 1.1589(8) 0.36552(13) 0.1071(17) Uani 1 1 d . . . . .
H3 H 0.435035 1.188356 0.344232 0.129 Uiso 1 1 calc R U . . .
C9 C 0.522(2) 0.4808(19) 0.4524(7) 0.081(4) Uani 0.61(5) 1 d D U P A 1
H9A H 0.589361 0.472923 0.434991 0.121 Uiso 0.61(5) 1 calc R U P A 1
H9B H 0.410125 0.411398 0.446591 0.121 Uiso 0.61(5) 1 calc R U P A 1
H9C H 0.544572 0.447804 0.473960 0.121 Uiso 0.61(5) 1 calc R U P A 1
C2 C 0.2287(7) 1.1325(7) 0.36905(13) 0.1050(17) Uani 1 1 d . . . . .
H2A H 0.175396 1.141397 0.349945 0.126 Uiso 1 1 calc R U . . .
C21 C 0.2980(18) 0.7346(16) 0.7022(3) 0.156(5) Uani 0.632(10) 1 d D U P B 1
H21A H 0.336338 0.661742 0.696151 0.234 Uiso 0.632(10) 1 calc R U P B 1
H21B H 0.210919 0.682734 0.718391 0.234 Uiso 0.632(10) 1 calc R U P B 1
H21C H 0.385039 0.831149 0.712174 0.234 Uiso 0.632(10) 1 calc R U P B 1
O2A O 0.831(4) 0.746(4) 0.4560(10) 0.065(5) Uani 0.39(5) 1 d D U P A 2
O1A O 0.569(3) 0.658(3) 0.4443(7) 0.063(4) Uani 0.39(5) 1 d D U P A 2
C9A C 0.537(4) 0.494(3) 0.4372(11) 0.090(6) Uani 0.39(5) 1 d D U P A 2
H9AA H 0.600291 0.495899 0.417861 0.135 Uiso 0.39(5) 1 calc R U P A 2
H9AB H 0.423976 0.423951 0.432416 0.135 Uiso 0.39(5) 1 calc R U P A 2
H9AC H 0.566866 0.453243 0.456830 0.135 Uiso 0.39(5) 1 calc R U P A 2
C14A C 0.645(3) 1.154(2) 0.5640(4) 0.075(4) Uani 0.368(10) 1 d D U P B 2
H14C H 0.617657 1.239480 0.562762 0.090 Uiso 0.368(10) 1 calc R U P B 2
H14D H 0.759444 1.203718 0.569544 0.090 Uiso 0.368(10) 1 calc R U P B 2
C16A C 0.6034(16) 0.947(2) 0.6096(4) 0.086(3) Uani 0.368(10) 1 d DG U P B 2
H16A H 0.696691 0.948295 0.602000 0.103 Uiso 0.368(10) 1 calc R U P B 2
C15A C 0.5450(17) 1.0344(16) 0.5920(3) 0.074(3) Uani 0.368(10) 1 d DG U P B 2
C20A C 0.4056(17) 1.0327(16) 0.6033(3) 0.074(3) Uani 0.368(10) 1 d DG U P B 2
H20A H 0.366503 1.091088 0.591513 0.088 Uiso 0.368(10) 1 calc R U P B 2
C19A C 0.3246(15) 0.9436(18) 0.6321(3) 0.082(3) Uani 0.368(10) 1 d DG U P B 2
H19A H 0.231319 0.942479 0.639695 0.098 Uiso 0.368(10) 1 calc R U P B 2
C18A C 0.3830(18) 0.8563(17) 0.6497(3) 0.094(4) Uani 0.368(10) 1 d DG U P B 2
C17A C 0.5224(19) 0.8581(19) 0.6384(3) 0.088(4) Uani 0.368(10) 1 d DG U P B 2
H17A H 0.561505 0.799684 0.650183 0.106 Uiso 0.368(10) 1 calc R U P B 2
O5A O 0.3082(19) 0.787(3) 0.6800(4) 0.139(5) Uani 0.368(10) 1 d D U P B 2
C21A C 0.162(2) 0.766(3) 0.6914(7) 0.164(8) Uani 0.368(10) 1 d D U P B 2
H21D H 0.083676 0.723095 0.673306 0.247 Uiso 0.368(10) 1 calc R U P B 2
H21E H 0.176380 0.869316 0.698520 0.247 Uiso 0.368(10) 1 calc R U P B 2
H21F H 0.124684 0.692644 0.710449 0.247 Uiso 0.368(10) 1 calc R U P B 2

loop_
_atom_site_aniso_label
_atom_site_aniso_U_11
_atom_site_aniso_U_22
_atom_site_aniso_U_33
_atom_site_aniso_U_23
_atom_site_aniso_U_13
_atom_site_aniso_U_12
O3 0.0350(14) 0.0474(15) 0.110(2) -0.0058(13) 0.0045(11) 0.0164(12)
O1 0.048(3) 0.040(3) 0.108(8) -0.008(4) -0.004(5) 0.020(2)
N2 0.0314(14) 0.0346(15) 0.0864(18) -0.0027(12) 0.0007(12) 0.0153(12)
O2 0.059(6) 0.073(5) 0.102(10) -0.006(5) -0.001(6) 0.044(5)
O4 0.0752(19) 0.0443(16) 0.140(3) -0.0270(16) -0.0382(17) 0.0281(14)
N1 0.0371(16) 0.067(2) 0.085(2) 0.0007(15) 0.0036(14) 0.0283(15)
N3 0.0541(19) 0.057(2) 0.086(2) -0.0143(17) -0.0002(15) 0.0213(16)
C11 0.0353(18) 0.0409(18) 0.069(2) -0.0037(14) -0.0004(14) 0.0193(15)
C8 0.0345(17) 0.0369(17) 0.083(2) -0.0006(15) 0.0010(16) 0.0178(15)
C5 0.0478(19) 0.0404(18) 0.076(2) 0.0037(16) 0.0064(16) 0.0237(16)
C12 0.0362(18) 0.0343(17) 0.087(2) 0.0008(15) 0.0007(15) 0.0165(14)
C6 0.049(2) 0.0443(19) 0.079(2) -0.0007(16) -0.0027(17) 0.0253(16)
C13 0.0373(18) 0.044(2) 0.103(3) -0.012(2) -0.0129(18) 0.0203(16)
C7 0.0404(19) 0.051(2) 0.080(2) 0.0029(17) 0.0023(16) 0.0200(17)
C10 0.044(2) 0.0448(19) 0.081(2) -0.0062(17) -0.0003(17) 0.0238(17)
C15 0.047(3) 0.079(4) 0.081(3) -0.019(3) -0.008(3) 0.030(3)
C20 0.058(3) 0.061(4) 0.091(4) -0.008(3) 0.000(3) 0.036(3)
C19 0.063(4) 0.077(4) 0.096(5) -0.001(4) -0.001(4) 0.035(3)
C18 0.080(4) 0.079(4) 0.087(4) 0.003(3) -0.003(3) 0.035(3)
C17 0.093(4) 0.099(5) 0.089(4) -0.006(4) -0.024(4) 0.049(4)
C16 0.067(4) 0.109(5) 0.088(5) -0.021(4) -0.019(4) 0.045(4)
C4 0.074(3) 0.084(3) 0.091(3) 0.012(2) 0.015(2) 0.046(3)
C1 0.069(3) 0.071(3) 0.094(3) 0.004(2) -0.009(2) 0.042(2)
O5 0.113(6) 0.127(5) 0.106(5) 0.022(4) 0.003(4) 0.026(5)
C14 0.048(4) 0.092(6) 0.094(4) -0.019(4) -0.006(3) 0.023(4)
C3 0.117(5) 0.139(5) 0.080(3) 0.023(3) 0.018(3) 0.075(4)
C9 0.082(7) 0.039(5) 0.117(10) -0.016(6) -0.010(8) 0.027(4)
C2 0.108(4) 0.131(5) 0.097(4) 0.012(3) -0.011(3) 0.076(4)
C21 0.181(11) 0.152(9) 0.087(6) 0.029(6) -0.006(7) 0.047(8)
O2A 0.047(6) 0.057(6) 0.107(15) -0.004(8) 0.010(7) 0.038(5)
O1A 0.050(5) 0.038(5) 0.099(9) -0.018(5) -0.005(6) 0.020(4)
C9A 0.094(9) 0.040(7) 0.132(15) -0.014(10) 0.000(12) 0.029(6)
C14A 0.052(6) 0.071(6) 0.090(5) -0.021(5) -0.009(5) 0.022(5)
C16A 0.070(5) 0.097(6) 0.088(6) -0.025(5) -0.018(5) 0.040(5)
C15A 0.054(5) 0.078(5) 0.084(5) -0.018(4) -0.009(4) 0.030(4)
C20A 0.063(5) 0.072(6) 0.089(6) -0.007(5) 0.004(5) 0.036(4)
C19A 0.066(5) 0.082(6) 0.095(6) -0.004(5) 0.002(5) 0.035(5)
C18A 0.083(5) 0.091(5) 0.087(5) 0.004(4) -0.006(5) 0.029(5)
C17A 0.088(5) 0.091(6) 0.090(6) -0.016(5) -0.019(5) 0.047(5)
O5A 0.112(7) 0.131(6) 0.107(7) 0.015(6) 0.001(6) 0.009(7)
C21A 0.142(13) 0.161(12) 0.139(12) 0.012(11) 0.047(11) 0.037(11)

_geom_special_details            
;
 All esds (except the esd in the dihedral angle between two l.s. planes)
 are estimated using the full covariance matrix.  The cell esds are taken
 into account individually in the estimation of esds in distances, angles
 and torsion angles; correlations between esds in cell parameters are only
 used when they are defined by crystal symmetry.  An approximate (isotropic)
 treatment of cell esds is used for estimating esds involving l.s. planes.
;
loop_
_geom_bond_atom_site_label_1
_geom_bond_atom_site_label_2
_geom_bond_distance
_geom_bond_site_symmetry_2
_geom_bond_publ_flag
O3 C11 1.224(4) . ?
O1 C10 1.312(15) . ?
O1 C9 1.467(11) . ?
N2 H2 0.8600 . ?
N2 C11 1.329(4) . ?
N2 C12 1.464(4) . ?
O2 C10 1.185(19) . ?
O4 C13 1.227(4) . ?
N1 H1 0.8600 . ?
N1 C6 1.362(4) . ?
N1 C7 1.363(4) . ?
N3 H3A 0.8600 . ?
N3 H3B 0.8600 . ?
N3 C13 1.324(5) . ?
N3 C14 1.466(10) . ?
N3 C14A 1.500(16) . ?
C11 C10 1.525(5) . ?
C8 C5 1.425(5) . ?
C8 C12 1.500(5) . ?
C8 C7 1.364(5) . ?
C5 C6 1.411(5) . ?
C5 C4 1.387(5) . ?
C12 H12 0.9800 . ?
C12 C13 1.514(5) . ?
C6 C1 1.391(5) . ?
C7 H7 0.9300 . ?
C10 O2A 1.24(3) . ?
C10 O1A 1.32(2) . ?
C15 C20 1.3900 . ?
C15 C16 1.3900 . ?
C15 C14 1.491(10) . ?
C20 H20 0.9300 . ?
C20 C19 1.3900 . ?
C19 H19 0.9300 . ?
C19 C18 1.3900 . ?
C18 C17 1.3900 . ?
C18 O5 1.363(9) . ?
C17 H17 0.9300 . ?
C17 C16 1.3900 . ?
C16 H16 0.9300 . ?
C4 H4 0.9300 . ?
C4 C3 1.378(7) . ?
C1 H1A 0.9300 . ?
C1 C2 1.357(6) . ?
O5 C21 1.406(14) . ?
C14 H14A 0.9700 . ?
C14 H14B 0.9700 . ?
C3 H3 0.9300 . ?
C3 C2 1.385(8) . ?
C9 H9A 0.9600 . ?
C9 H9B 0.9600 . ?
C9 H9C 0.9600 . ?
C2 H2A 0.9300 . ?
C21 H21A 0.9600 . ?
C21 H21B 0.9600 . ?
C21 H21C 0.9600 . ?
O1A C9A 1.468(17) . ?
C9A H9AA 0.9600 . ?
C9A H9AB 0.9600 . ?
C9A H9AC 0.9600 . ?
C14A H14C 0.9700 . ?
C14A H14D 0.9700 . ?
C14A C15A 1.522(15) . ?
C16A H16A 0.9300 . ?
C16A C15A 1.3900 . ?
C16A C17A 1.3900 . ?
C15A C20A 1.3900 . ?
C20A H20A 0.9300 . ?
C20A C19A 1.3900 . ?
C19A H19A 0.9300 . ?
C19A C18A 1.3900 . ?
C18A C17A 1.3900 . ?
C18A O5A 1.369(14) . ?
C17A H17A 0.9300 . ?
O5A C21A 1.38(2) . ?
C21A H21D 0.9600 . ?
C21A H21E 0.9600 . ?
C21A H21F 0.9600 . ?

loop_
_geom_angle_atom_site_label_1
_geom_angle_atom_site_label_2
_geom_angle_atom_site_label_3
_geom_angle
_geom_angle_site_symmetry_1
_geom_angle_site_symmetry_3
_geom_angle_publ_flag
C10 O1 C9 117.5(14) . . ?
C11 N2 H2 118.7 . . ?
C11 N2 C12 122.5(3) . . ?
C12 N2 H2 118.7 . . ?
C6 N1 H1 125.6 . . ?
C6 N1 C7 108.9(3) . . ?
C7 N1 H1 125.6 . . ?
C13 N3 H3A 117.0 . . ?
C13 N3 H3B 122.9 . . ?
C13 N3 C14 126.1(6) . . ?
C13 N3 C14A 114.3(8) . . ?
C14 N3 H3A 117.0 . . ?
C14A N3 H3B 122.9 . . ?
O3 C11 N2 124.6(3) . . ?
O3 C11 C10 118.9(3) . . ?
N2 C11 C10 116.5(3) . . ?
C5 C8 C12 126.5(3) . . ?
C7 C8 C5 106.9(3) . . ?
C7 C8 C12 126.6(3) . . ?
C6 C5 C8 106.2(3) . . ?
C4 C5 C8 135.4(3) . . ?
C4 C5 C6 118.4(3) . . ?
N2 C12 C8 112.2(3) . . ?
N2 C12 H12 106.9 . . ?
N2 C12 C13 114.0(3) . . ?
C8 C12 H12 106.9 . . ?
C8 C12 C13 109.4(3) . . ?
C13 C12 H12 106.9 . . ?
N1 C6 C5 108.1(3) . . ?
N1 C6 C1 129.1(3) . . ?
C1 C6 C5 122.8(4) . . ?
O4 C13 N3 123.6(4) . . ?
O4 C13 C12 117.8(4) . . ?
N3 C13 C12 118.5(3) . . ?
N1 C7 C8 109.9(3) . . ?
N1 C7 H7 125.0 . . ?
C8 C7 H7 125.0 . . ?
O1 C10 C11 112.6(8) . . ?
O2 C10 O1 123.0(13) . . ?
O2 C10 C11 122.4(12) . . ?
O2A C10 C11 120.2(15) . . ?
O2A C10 O1A 122.4(18) . . ?
O1A C10 C11 112.0(13) . . ?
C20 C15 C16 120.0 . . ?
C20 C15 C14 122.1(6) . . ?
C16 C15 C14 117.7(6) . . ?
C15 C20 H20 120.0 . . ?
C15 C20 C19 120.0 . . ?
C19 C20 H20 120.0 . . ?
C20 C19 H19 120.0 . . ?
C20 C19 C18 120.0 . . ?
C18 C19 H19 120.0 . . ?
C17 C18 C19 120.0 . . ?
O5 C18 C19 117.3(6) . . ?
O5 C18 C17 122.6(6) . . ?
C18 C17 H17 120.0 . . ?
C16 C17 C18 120.0 . . ?
C16 C17 H17 120.0 . . ?
C15 C16 H16 120.0 . . ?
C17 C16 C15 120.0 . . ?
C17 C16 H16 120.0 . . ?
C5 C4 H4 120.8 . . ?
C3 C4 C5 118.4(4) . . ?
C3 C4 H4 120.8 . . ?
C6 C1 H1A 121.5 . . ?
C2 C1 C6 116.9(4) . . ?
C2 C1 H1A 121.5 . . ?
C18 O5 C21 119.3(11) . . ?
N3 C14 C15 115.5(8) . . ?
N3 C14 H14A 108.4 . . ?
N3 C14 H14B 108.4 . . ?
C15 C14 H14A 108.4 . . ?
C15 C14 H14B 108.4 . . ?
H14A C14 H14B 107.5 . . ?
C4 C3 H3 119.1 . . ?
C4 C3 C2 121.8(5) . . ?
C2 C3 H3 119.1 . . ?
O1 C9 H9A 109.5 . . ?
O1 C9 H9B 109.5 . . ?
O1 C9 H9C 109.5 . . ?
H9A C9 H9B 109.5 . . ?
H9A C9 H9C 109.5 . . ?
H9B C9 H9C 109.5 . . ?
C1 C2 C3 121.6(4) . . ?
C1 C2 H2A 119.2 . . ?
C3 C2 H2A 119.2 . . ?
O5 C21 H21A 109.5 . . ?
O5 C21 H21B 109.5 . . ?
O5 C21 H21C 109.5 . . ?
H21A C21 H21B 109.5 . . ?
H21A C21 H21C 109.5 . . ?
H21B C21 H21C 109.5 . . ?
C10 O1A C9A 118(2) . . ?
O1A C9A H9AA 109.5 . . ?
O1A C9A H9AB 109.5 . . ?
O1A C9A H9AC 109.5 . . ?
H9AA C9A H9AB 109.5 . . ?
H9AA C9A H9AC 109.5 . . ?
H9AB C9A H9AC 109.5 . . ?
N3 C14A H14C 109.4 . . ?
N3 C14A H14D 109.4 . . ?
N3 C14A C15A 111.0(12) . . ?
H14C C14A H14D 108.0 . . ?
C15A C14A H14C 109.4 . . ?
C15A C14A H14D 109.4 . . ?
C15A C16A H16A 120.0 . . ?
C15A C16A C17A 120.0 . . ?
C17A C16A H16A 120.0 . . ?
C16A C15A C14A 121.0(12) . . ?
C20A C15A C14A 118.2(12) . . ?
C20A C15A C16A 120.0 . . ?
C15A C20A H20A 120.0 . . ?
C15A C20A C19A 120.0 . . ?
C19A C20A H20A 120.0 . . ?
C20A C19A H19A 120.0 . . ?
C20A C19A C18A 120.0 . . ?
C18A C19A H19A 120.0 . . ?
C17A C18A C19A 120.0 . . ?
O5A C18A C19A 116.8(13) . . ?
O5A C18A C17A 122.8(13) . . ?
C16A C17A H17A 120.0 . . ?
C18A C17A C16A 120.0 . . ?
C18A C17A H17A 120.0 . . ?
C18A O5A C21A 126(2) . . ?
O5A C21A H21D 109.5 . . ?
O5A C21A H21E 109.5 . . ?
O5A C21A H21F 109.5 . . ?
H21D C21A H21E 109.5 . . ?
H21D C21A H21F 109.5 . . ?
H21E C21A H21F 109.5 . . ?

loop_
_geom_torsion_atom_site_label_1
_geom_torsion_atom_site_label_2
_geom_torsion_atom_site_label_3
_geom_torsion_atom_site_label_4
_geom_torsion
_geom_torsion_site_symmetry_1
_geom_torsion_site_symmetry_2
_geom_torsion_site_symmetry_3
_geom_torsion_site_symmetry_4
_geom_torsion_publ_flag
O3 C11 C10 O1 -172.7(11) . . . . ?
O3 C11 C10 O2 23.1(16) . . . . ?
O3 C11 C10 O2A 2(2) . . . . ?
O3 C11 C10 O1A -152.8(14) . . . . ?
N2 C11 C10 O1 7.8(12) . . . . ?
N2 C11 C10 O2 -156.5(15) . . . . ?
N2 C11 C10 O2A -178(2) . . . . ?
N2 C11 C10 O1A 27.7(14) . . . . ?
N2 C12 C13 O4 155.9(3) . . . . ?
N2 C12 C13 N3 -27.3(5) . . . . ?
N1 C6 C1 C2 179.3(4) . . . . ?
N3 C14A C15A C16A 87.9(16) . . . . ?
N3 C14A C15A C20A -101.9(16) . . . . ?
C11 N2 C12 C8 157.8(3) . . . . ?
C11 N2 C12 C13 -77.2(4) . . . . ?
C11 C10 O1A C9A 175.5(14) . . . . ?
C8 C5 C6 N1 0.4(4) . . . . ?
C8 C5 C6 C1 179.8(3) . . . . ?
C8 C5 C4 C3 -178.9(4) . . . . ?
C8 C12 C13 O4 -77.6(4) . . . . ?
C8 C12 C13 N3 99.2(4) . . . . ?
C5 C8 C12 N2 -90.0(4) . . . . ?
C5 C8 C12 C13 142.4(3) . . . . ?
C5 C8 C7 N1 -0.2(4) . . . . ?
C5 C6 C1 C2 0.1(6) . . . . ?
C5 C4 C3 C2 -1.6(8) . . . . ?
C12 N2 C11 O3 0.4(5) . . . . ?
C12 N2 C11 C10 179.9(3) . . . . ?
C12 C8 C5 C6 -178.8(3) . . . . ?
C12 C8 C5 C4 0.7(6) . . . . ?
C12 C8 C7 N1 178.4(3) . . . . ?
C6 N1 C7 C8 0.5(4) . . . . ?
C6 C5 C4 C3 0.6(6) . . . . ?
C6 C1 C2 C3 -1.1(8) . . . . ?
C13 N3 C14 C15 142.4(7) . . . . ?
C13 N3 C14A C15A 155.4(11) . . . . ?
C7 N1 C6 C5 -0.6(4) . . . . ?
C7 N1 C6 C1 -179.8(4) . . . . ?
C7 C8 C5 C6 -0.2(4) . . . . ?
C7 C8 C5 C4 179.4(4) . . . . ?
C7 C8 C12 N2 91.6(4) . . . . ?
C7 C8 C12 C13 -35.9(4) . . . . ?
C15 C20 C19 C18 0.0 . . . . ?
C20 C15 C16 C17 0.0 . . . . ?
C20 C15 C14 N3 -52.6(13) . . . . ?
C20 C19 C18 C17 0.0 . . . . ?
C20 C19 C18 O5 -177.4(9) . . . . ?
C19 C18 C17 C16 0.0 . . . . ?
C19 C18 O5 C21 -174.1(10) . . . . ?
C18 C17 C16 C15 0.0 . . . . ?
C17 C18 O5 C21 8.6(15) . . . . ?
C16 C15 C20 C19 0.0 . . . . ?
C16 C15 C14 N3 132.4(9) . . . . ?
C4 C5 C6 N1 -179.2(3) . . . . ?
C4 C5 C6 C1 0.1(6) . . . . ?
C4 C3 C2 C1 1.9(9) . . . . ?
O5 C18 C17 C16 177.2(9) . . . . ?
C14 N3 C13 O4 -11.9(9) . . . . ?
C14 N3 C13 C12 171.5(7) . . . . ?
C14 C15 C20 C19 -174.8(8) . . . . ?
C14 C15 C16 C17 175.0(8) . . . . ?
C9 O1 C10 O2 -14(2) . . . . ?
C9 O1 C10 C11 -178.3(7) . . . . ?
O2A C10 O1A C9A 22(3) . . . . ?
C14A N3 C13 O4 4.0(11) . . . . ?
C14A N3 C13 C12 -172.6(10) . . . . ?
C14A C15A C20A C19A -170.2(12) . . . . ?
C16A C15A C20A C19A 0.0 . . . . ?
C15A C16A C17A C18A 0.0 . . . . ?
C15A C20A C19A C18A 0.0 . . . . ?
C20A C19A C18A C17A 0.0 . . . . ?
C20A C19A C18A O5A 172.9(14) . . . . ?
C19A C18A C17A C16A 0.0 . . . . ?
C19A C18A O5A C21A 14(3) . . . . ?
C17A C16A C15A C14A 169.9(13) . . . . ?
C17A C16A C15A C20A 0.0 . . . . ?
C17A C18A O5A C21A -174(2) . . . . ?
O5A C18A C17A C16A -172.4(16) . . . . ?

_shelx_res_file                  
;
TITL 1-3_auto_a.res in P3(1)21
    1-3_auto.res
    created by SHELXL-2019/3 at 20:53:04 on 16-Sep-2025
REM Old TITL 1-3_auto_a.res in P3(1)21
REM SHELXT solution in P3(1)21: R1 0.205, Rweak 0.031, Alpha 0.009
REM <I/s> 0.310 for 31 systematic absences, Orientation as input
REM Flack x = 0.130 ( 0.193 ) from 906 Parsons' quotients
REM Formula found by SHELXT: C21 N2 O6
CELL 1.54184 9.5132 9.5132 39.0933 90 90 120
ZERR 6 0.0002 0.0002 0.0015 0 0 0
LATT -1
SYMM -Y,+X-Y,0.333+Z
SYMM +Y-X,-X,0.667+Z
SYMM +Y,+X,-Z
SYMM -Y+X,-Y,0.667-Z
SYMM -X,-X+Y,0.333-Z
SFAC C H N O
UNIT 126 126 18 30
SIMU 0.01 0.02 2 O1 O2 C10 C9 O2A O1A C9A C11
SADI O1 C9 O1A C9A
SADI 0.04 O2 C11 O2A C11
SADI 0.04 O1 C11 O1A C11
SADI 0.04 O1 O2 O1A O2A
SADI 0.04 C18 C21 C18A C21A
SADI 0.04 O5 C19 O5A C19A
SADI N3 C14 N3 C14A
SADI 0.04 C15 C17 C15A C17A
SADI C15 C14 C15A C14A
SADI C15 C20 C15A C20A
SADI 0.04 C14 C16 C14A C16A
SADI 0.04 C20 C16 C20A C16A
SADI 0.04 C19 C17 C19A C17A
SADI C15 C16 C15A C16A
SADI O5 C18 O5A C18A
SADI O5 C21 O5A C21A
SIMU 0.01 0.02 2 N3 C15 O5 C14 C20 C19 C18 C16 C17 C21 C14A C15A C16A C17A =
 C18A C19A C20A O5A C21A
SADI 0.04 O5 C17 O5A C17A
SADI C20 C19 C20A C19A
SADI 0.04 C14 C20 C14A C20A
SADI C19 C18 C19A C18A
SADI 0.04 C20 C18 C20A C18A
SADI C18 C17 C18A C17A
SADI 0.04 C18 C16 C18A C16A
SADI C16 C17 C16A C17A
SADI 0.04 N3 C15 N3 C15A
SADI 0.04 C15 C19 C15A C19A

L.S. 40
PLAN  1
SIZE 0.05 0.04 0.06
TEMP 19.85
CONF
BOND
list 4
MORE -1
BOND $H
fmap 2
acta
TWIN -1 0 0 0 -1 0 0 0 -1 2
REM <olex2.extras>
REM <HklSrc "%.\\1-3_auto.hkl">
REM </olex2.extras>

WGHT    0.077400
EXTI    0.003208
BASF  -0.08011
FVAR       0.56195   0.60677   0.63234
O3    4    0.867620    1.050114    0.461054    11.00000    0.03498    0.04739 =
         0.10967   -0.00581    0.00449    0.01642
PART 1
O1    4    0.557384    0.649200    0.454788    21.00000    0.04777    0.03955 =
         0.10768   -0.00795   -0.00377    0.01964
PART 0
N2    3    0.595291    0.939424    0.464617    11.00000    0.03137    0.03463 =
         0.08637   -0.00271    0.00066    0.01530
AFIX  43
H2    2    0.503552    0.850425    0.464716    11.00000   -1.20000
AFIX   0
PART 1
O2    4    0.814443    0.735203    0.465307    21.00000    0.05910    0.07264 =
         0.10173   -0.00576   -0.00056    0.04367
PART 0
O4    4    0.700008    1.315355    0.505848    11.00000    0.07524    0.04427 =
         0.14004   -0.02701   -0.03825    0.02813
N1    3    0.187856    1.043777    0.460595    11.00000    0.03714    0.06663 =
         0.08529    0.00068    0.00364    0.02834
AFIX  43
H1    2    0.096171    1.025126    0.468769    11.00000   -1.20000
AFIX   0
N3    3    0.613926    1.071013    0.529952    11.00000    0.05407    0.05728 =
         0.08562   -0.01428   -0.00016    0.02131
PART 1
AFIX  43
H3A   2    0.557052    0.968323    0.526239    31.00000   -1.20000
AFIX  43
PART 2
H3B   2    0.579890    0.968961    0.527877   -31.00000   -1.20000
AFIX   0
PART 0
C11   1    0.730497    0.932036    0.461346    11.00000    0.03525    0.04092 =
         0.06875   -0.00373   -0.00043    0.01931
C8    1    0.437716    1.078473    0.457837    11.00000    0.03453    0.03687 =
         0.08323   -0.00062    0.00102    0.01781
C5    1    0.393495    1.103012    0.424471    11.00000    0.04780    0.04036 =
         0.07557    0.00371    0.00637    0.02371
C12   1    0.596569    1.093325    0.468057    11.00000    0.03617    0.03428 =
         0.08683    0.00082    0.00074    0.01651
AFIX  13
H12   2    0.678697    1.170060    0.452135    11.00000   -1.20000
AFIX   0
C6    1    0.235217    1.079269    0.427342    11.00000    0.04884    0.04433 =
         0.07856   -0.00072   -0.00273    0.02525
C13   1    0.643326    1.168130    0.503365    11.00000    0.03726    0.04365 =
         0.10307   -0.01193   -0.01294    0.02033
C7    1    0.309429    1.042634    0.478806    11.00000    0.04039    0.05059 =
         0.08017    0.00286    0.00228    0.02004
AFIX  43
H7    2    0.305529    1.020679    0.502077    11.00000   -1.20000
AFIX   0
C10   1    0.709834    0.763029    0.458044    11.00000    0.04428    0.04483 =
         0.08114   -0.00623   -0.00031    0.02379
PART 1
AFIX  66
C15   1    0.551664    1.023593    0.592432    31.00000    0.04738    0.07861 =
         0.08094   -0.01928   -0.00798    0.02963
C20   1    0.392812    0.993387    0.592649    31.00000    0.05750    0.06147 =
         0.09073   -0.00764    0.00029    0.03574
AFIX  43
H20   2    0.354412    1.027688    0.574457    31.00000   -1.20000
AFIX  65
C19   1    0.291355    0.911915    0.620054    31.00000    0.06336    0.07702 =
         0.09564   -0.00078   -0.00109    0.03476
AFIX  43
H19   2    0.185072    0.891706    0.620199    31.00000   -1.20000
AFIX  65
C18   1    0.348748    0.860648    0.647244    31.00000    0.08032    0.07917 =
         0.08723    0.00350   -0.00272    0.03475
C17   1    0.507599    0.890852    0.647028    31.00000    0.09334    0.09866 =
         0.08851   -0.00601   -0.02377    0.04932
AFIX  43
H17   2    0.545998    0.856550    0.665220    31.00000   -1.20000
AFIX  65
C16   1    0.609058    0.972324    0.619622    31.00000    0.06725    0.10877 =
         0.08760   -0.02052   -0.01858    0.04459
AFIX  43
H16   2    0.715340    0.992533    0.619478    31.00000   -1.20000
AFIX   0
PART 0
C4    1    0.468236    1.142923    0.392680    11.00000    0.07431    0.08396 =
         0.09121    0.01190    0.01526    0.04637
AFIX  43
H4    2    0.572102    1.158498    0.389762    11.00000   -1.20000
AFIX   0
C1    1    0.151351    1.093853    0.399707    11.00000    0.06923    0.07061 =
         0.09405    0.00350   -0.00928    0.04209
AFIX  43
H1A   2    0.047096    1.077874    0.402120    11.00000   -1.20000
AFIX   0
PART 1
O5    4    0.241768    0.775614    0.672701    31.00000    0.11263    0.12716 =
         0.10626    0.02202    0.00251    0.02583
C14   1    0.669326    1.122279    0.565135    31.00000    0.04842    0.09244 =
         0.09367   -0.01939   -0.00622    0.02328
AFIX  23
H14A  2    0.695467    1.234190    0.567740    31.00000   -1.20000
H14B  2    0.768652    1.119120    0.568637    31.00000   -1.20000
AFIX   0
PART 0
C3    1    0.384923    1.158948    0.365522    11.00000    0.11714    0.13892 =
         0.07981    0.02293    0.01777    0.07495
AFIX  43
H3    2    0.435035    1.188356    0.344232    11.00000   -1.20000
AFIX   0
PART 1
C9    1    0.522330    0.480772    0.452374    21.00000    0.08152    0.03893 =
         0.11746   -0.01555   -0.01044    0.02691
AFIX 137
H9A   2    0.589361    0.472923    0.434991    21.00000   -1.50000
H9B   2    0.410125    0.411398    0.446591    21.00000   -1.50000
H9C   2    0.544572    0.447804    0.473960    21.00000   -1.50000
AFIX   0
PART 0
C2    1    0.228664    1.132481    0.369052    11.00000    0.10843    0.13057 =
         0.09707    0.01225   -0.01079    0.07564
AFIX  43
H2A   2    0.175396    1.141397    0.349945    11.00000   -1.20000
AFIX   0
PART 1
C21   1    0.297973    0.734554    0.702193    31.00000    0.18125    0.15155 =
         0.08705    0.02857   -0.00618    0.04747
AFIX 137
H21A  2    0.336338    0.661742    0.696151    31.00000   -1.50000
H21B  2    0.210919    0.682734    0.718391    31.00000   -1.50000
H21C  2    0.385039    0.831149    0.712174    31.00000   -1.50000
AFIX   0
PART 2
O2A   4    0.831097    0.746122    0.456006   -21.00000    0.04675    0.05731 =
         0.10662   -0.00431    0.01019    0.03834
O1A   4    0.568663    0.658472    0.444322   -21.00000    0.04998    0.03794 =
         0.09924   -0.01765   -0.00468    0.02042
C9A   1    0.537228    0.493621    0.437245   -21.00000    0.09365    0.03973 =
         0.13153   -0.01359   -0.00035    0.02933
AFIX 137
H9AA  2    0.600291    0.495899    0.417861   -21.00000   -1.50000
H9AB  2    0.423976    0.423951    0.432416   -21.00000   -1.50000
H9AC  2    0.566866    0.453243    0.456830   -21.00000   -1.50000
AFIX   0
C14A  1    0.645034    1.154127    0.563988   -31.00000    0.05183    0.07126 =
         0.08964   -0.02080   -0.00929    0.02198
AFIX  23
H14C  2    0.617657    1.239480    0.562762   -31.00000   -1.20000
H14D  2    0.759444    1.203718    0.569544   -31.00000   -1.20000
AFIX  66
C16A  1    0.603416    0.947130    0.609555   -31.00000    0.07016    0.09690 =
         0.08762   -0.02457   -0.01845    0.03981
AFIX  43
H16A  2    0.696691    0.948295    0.602000   -31.00000   -1.20000
AFIX  65
C15A  1    0.544998    1.034425    0.591980   -31.00000    0.05445    0.07785 =
         0.08416   -0.01794   -0.00875    0.02971
C20A  1    0.405588    1.032682    0.603272   -31.00000    0.06336    0.07185 =
         0.08885   -0.00694    0.00408    0.03596
AFIX  43
H20A  2    0.366503    1.091088    0.591513   -31.00000   -1.20000
AFIX  65
C19A  1    0.324594    0.943644    0.632140   -31.00000    0.06574    0.08196 =
         0.09488   -0.00380    0.00230    0.03521
AFIX  43
H19A  2    0.231319    0.942479    0.639695   -31.00000   -1.20000
AFIX  65
C18A  1    0.383011    0.856349    0.649715   -31.00000    0.08341    0.09133 =
         0.08703    0.00414   -0.00592    0.02887
C17A  1    0.522421    0.858090    0.638423   -31.00000    0.08771    0.09108 =
         0.08968   -0.01625   -0.01904    0.04703
AFIX  43
H17A  2    0.561505    0.799684    0.650183   -31.00000   -1.20000
AFIX   0
O5A   4    0.308214    0.786554    0.679978   -31.00000    0.11190    0.13062 =
         0.10668    0.01510    0.00129    0.00876
C21A  1    0.162143    0.766369    0.691433   -31.00000    0.14185    0.16121 =
         0.13852    0.01207    0.04653    0.03712
AFIX 137
H21D  2    0.083676    0.723095    0.673306   -31.00000   -1.50000
H21E  2    0.176380    0.869316    0.698520   -31.00000   -1.50000
H21F  2    0.124684    0.692644    0.710449   -31.00000   -1.50000
AFIX   0
HKLF 4


REM  1-3_auto_a.res in P3(1)21
REM wR2 = 0.1435, GooF = S = 1.053, Restrained GooF = 1.066 for all data
REM R1 = 0.0496 for 2775 Fo > 4sig(Fo) and 0.0662 for all 3728 data
REM 354 parameters refined using 380 restraints

END

WGHT      0.0774      0.0000

REM Highest difference peak  0.216,  deepest hole -0.176,  1-sigma level  0.036
Q1    1   0.6479  1.2703  0.5310  11.00000  0.05    0.22
;
_shelx_res_checksum              55391
_olex2_submission_special_instructions 'No special instructions were received'
_oxdiff_exptl_absorpt_empirical_details 
;
Empirical correction (ABSPACK) includes:
- Absorption correction using spherical harmonics
- Frame scaling
;
_oxdiff_exptl_absorpt_empirical_full_max 1.722
_oxdiff_exptl_absorpt_empirical_full_min 0.592
loop_
_twin_individual_id
_twin_individual_mass_fraction_refined
1 1.1(4)
2 -0.1(4)
